# Supplementary material for: Seasonal Dynamics of Soil Labile Organic Carbon and Enzyme Activities in Relation to Vegetation Types in Hangzhou Bay Tidal Flat Wetland
Source: PLoS One. 2015 Nov 11;10(11):e0142677. doi: 10.1371/journal.pone.0142677 (PMC4641594; doi:10.1371/journal.pone.0142677)
Supplement: S1 Table — (XLS) [file pone.0142677.s001.xls]

## Sheet: Total
Table S1 Soil labile organic carbon contents and soil enzyme activities under different vegetation types and seasons
Month	Vegetation	Depth (cm)	Alkaline phosphomonoesterase (mg kg-1 h-1)	Urease (mg g-1 24h-1)	β - glucosidase (mg kg-1 h-1)	Invertase (mg g-1 24h-1)	MBC (mg kg-1)	DOC (mg kg-1)	SOC (g kg-1)	SWC	pH	EC (μs cm-1)
Jan	P. australis	0-5	4.51734	0.241014	0.337	4.18275	78.6343	278.396	7.06126	0.365328	7.73	1.529
Jan	P. australis	0-5	5.22955	0.800952	0.302	3.4125	67.3623	292.284	6.80127	0.365328	7.87	1.408
Jan	P. australis	0-5	4.61114	0.637358	0.292	2.15475	46.4672	264.416	6.93126	0.365328	8.03	1.754
Jan	P. australis	5-20	1.73889	0.414881	0.1755	2.72147	80.1406	333.5	8.20786	0.356782	7.61	1.808
Jan	P. australis	5-20	4.18013	0.175772	0.156	2.2575	69.5262	327.732	8.90688	0.356782	7.51	1.988
Jan	P. australis	5-20	5.95734	0.642731	0.132	1.47103	48.9796	275.145	8.55737	0.356782	7.54	2.28
Jan	S. alterniflora	0-5	4.43265	0.237745	0.84	3.27656	75.5592	275.93	6.78394	0.33889	7.72	1.291
Jan	S. alterniflora	0-5	4.76474	0.382351	0.6145	3.28281	61.5876	277.742	7.28282	0.33889	8.06	1.277
Jan	S. alterniflora	0-5	4.27075	0.472524	0.41	2.82009	38.8178	239.877	7.03338	0.33889	7.95	1.526
Jan	S. alterniflora	5-20	2.16526	1.74843	0.286	2.90547	74.954	281.664	7.82468	0.299162	7.64	1.63
Jan	S. alterniflora	5-20	6.53558	0.610054	0.264897	2.43126	63.3312	292.588	7.94201	0.299162	7.91	1.87
Jan	S. alterniflora	5-20	2.63805	0.366872	0.2435	1.60973	42.6611	261.713	7.88335	0.299162	7.94	1.587
Jan	S. mariqueter	0-5	5.23491	0.244703	0.238	2.31168	59.5652	226.034	5.8876	0.371781	7.6	1.784
Jan	S. mariqueter	0-5	4.30558	0.663487	0.115	2.24331	47.4102	222.941	5.52694	0.371781	7.77	1.928
Jan	S. mariqueter	0-5	4.94904	0.138668	0.024	1.85447	28.4822	187.999	5.70727	0.371781	7.72	1.777
Jan	S. mariqueter	5-20	4.4302	0.368191	0.8425	1.53	65.3604	258.761	7.24479	0.373923	7.79	2.18
Jan	S. mariqueter	5-20	5.45503	0.473082	0.604857	1.401	52.7262	266.842	6.14436	0.373923	7.94	2.02
Jan	S. mariqueter	5-20	5.44565	0.730477	0.202	1.035	32.5597	236.803	6.69457	0.373923	7.77	2.02
Jan	bare mudflat	0-5	4.34319	0.656692	0.441949	2.46599	46	215.989	8.29346	0.359714	7.76	2.75
Jan	bare mudflat	0-5	3.5923	0.523735	0.268009	2.16497	24.3095	180.321	7.61557	0.359714	7.66	2.97
Jan	bare mudflat	5-20	3.53341	0.471975	0.211968	3.4047	57.1506	244.477	6.95084	0.337701	7.52	1.752
Jan	bare mudflat	5-20	3.20332	0.706362	0.0374061	2.9003	34.1589	215.832	6.58235	0.337701	7.43	2.26
Mar	P. australis	0-5	8.40426	0.479566	0.406036	8.16019	121.098	448.883	7.88481	0.344671	9.21	0.519
Mar	P. australis	0-5	6.04576	0.495736	0.123759	5.39767	67.6093	461.227	7.54391	0.344671	9.19	0.538
Mar	P. australis	0-5	4.41321	0.479185	0.403939	3.05802	94.3535	455.055	7.71436	0.344671	9.2	0.5285
Mar	P. australis	5-20	3.79306	0.603036	0.123844	14.6329	28.9252	435.301	8.6053	0.393316	8.89	1.256
Mar	P. australis	5-20	7.35471	0.467735	0.132542	11.1693	117.147	307.078	5.55547	0.393316	8.79	1.245
Mar	P. australis	5-20	7.48899	0.369924	0.166398	2.36245	74.2407	276.291	7.08038	0.393316	8.84	1.2505
Mar	S. alterniflora	0-5	9.96991	0.393875	0.954311	4.53344	51.85	328.933	7.156	0.305178	9.2	0.689
Mar	S. alterniflora	0-5	8.53094	0.15496	0.528436	7.10794	86.908	386.48	7.664	0.305178	9.1	0.694
Mar	S. alterniflora	0-5	14.3694	0.36411	0.429009	15.8753	66.8986	395.522	7.41	0.305178	9.15	0.6915
Mar	S. alterniflora	5-20	5.60852	0.121414	0.259876	10.6293	175.208	447.584	6.49245	0.314949	8.8	1.256
Mar	S. alterniflora	5-20	4.21243	1.47152	0.207089	1.49111	20.4673	376.153	7.44336	0.314949	8.7	1.562
Mar	S. alterniflora	5-20	4.43531	0.352818	0.318042	0.871491	106.772	417.013	6.9679	0.314949	8.75	1.409
Mar	S. mariqueter	0-5	7.14716	0.329455	0.0675898	0.877817	8.42834	222.709	4.85844	0.373194	9.04	1.054
Mar	S. mariqueter	0-5	15.674	0.333934	0.266143	0.822024	84.5192	425.198	5.19021	0.373194	9.06	1.037
Mar	S. mariqueter	0-5	4.10221	0.23574	0.167435	6.29539	40.9629	266.092	5.02433	0.373194	9.05	1.0455
Mar	S. mariqueter	5-20	12.4044	0.634029	0.0540719	3.58568	30.1013	244.977	7.34076	0.330622	8.96	1.306
Mar	S. mariqueter	5-20	4.54159	1.01675	0.0394494	5.84139	53.2121	372.924	3.42088	0.330622	9.05	1.215
Mar	S. mariqueter	5-20	3.47856	0.732058	0.140706	1.37683	13.9312	395.184	5.38082	0.330622	9.005	1.2605
Mar	bare mudflat	0-5	6.40688	1.41031	0.362936	0.11543	32.5988	346.072	5.42305	0.298935	8.94	1.552
Mar	bare mudflat	0-5	3.825	0.676861	0.507116	8.48921	107.208	371.117	7.89278	0.298935	8.88	1.615
Mar	bare mudflat	0-5	5.34713	1.0743	0.263915	0.956348	47.0585	313.311	6.65792	0.299	8.91	1.5835
Mar	bare mudflat	5-20	3.94613	1.03756	0.0406041	5.63267	84.1948	363.187	6.42266	0.284309	8.99	1.666
Mar	bare mudflat	5-20	6.76777	0.377165	0.0803839	5.16433	28.8743	243.011	9.40301	0.284309	8.96	1.698
Mar	bare mudflat	5-20	6.05812	0.5673	0.288037	5.39758	56.5346	198.531	7.91283	0.284	8.975	1.682
Apr	P. australis	0-5	21.4045	1.75153	0.574424	3.86426	191.867	277.531	11.1756	0.344175	8.85	0.907
Apr	P. australis	0-5	12.8948	2.41904	0.275523	1.67895	211.346	274.81	8.86129	0.344175	8.88	0.912
Apr	P. australis	0-5	9.74041	2.07397	0.274592	3.95973	201.607	267.642	10.0185	0.344175	8.865	0.9095
Apr	P. australis	5-20	5.65387	3.15241	0.363271	0.317953	186.807	290.284	9.51213	0.355479	8.85	1.28
Apr	P. australis	5-20	13.4808	1.93955	1.7638	0.0809939	171.508	314.743	10.7805	0.355479	8.98	1.198
Apr	P. australis	5-20	7.33622	2.25543	0.259394	2.40613	179.157	333.205	10.1463	0.355479	8.915	1.239
Apr	S. alterniflora	0-5	9.52017	2.38139	0.567683	9.94795	229.585	294.351	7.55399	0.31585	9.03	0.788
Apr	S. alterniflora	0-5	9.214	3.15185	0.241783	4.76154	211.396	293.875	7.74184	0.31585	9.11	0.679
Apr	S. alterniflora	0-5	12.1699	1.72957	2.19802	2.86959	220.49	281.891	7.64791	0.31585	9.07	0.7335
Apr	S. alterniflora	5-20	29.9086	2.37129	1.49199	1.39515	251.872	317.729	9.67573	0.351436	8.75	1.418
Apr	S. alterniflora	5-20	15.1339	1.69627	2.36934	2.3472	259.832	317.518	8.6917	0.351436	8.78	1.401
Apr	S. alterniflora	5-20	18.6835	1.97447	4.34812	0.568229	255.852	281.584	9.18371	0.351436	8.765	1.4095
Apr	S. mariqueter	0-5	7.81222	3.83986	0.553287	0.987606	224.714	235.625	6.35348	0.377994	8.94	1.213
Apr	S. mariqueter	0-5	6.30938	2.59906	0.456485	2.06096	213.36	248.804	8.64977	0.377994	8.89	1.26
Apr	S. mariqueter	0-5	8.91196	1.78455	0.660545	1.37766	219.037	228.36	7.50163	0.377994	8.915	1.2365
Apr	S. mariqueter	5-20	13.9294	1.37436	0.519606	0.176019	259.006	250.392	7.01256	0.229329	8.75	1.439
Apr	S. mariqueter	5-20	7.75438	2.2004	1.87665	0.227873	230.752	323.248	6.58382	0.229329	8.8	1.401
Apr	S. mariqueter	5-20	6.67599	2.08479	2.00747	0.355862	244.879	334.972	6.79819	0.229329	8.775	1.42
Apr	bare mudflat	0-5	9.50785	2.88947	0.718567	0.569705	279.259	274.314	9.22107	0.317711	8.74	1.773
Apr	bare mudflat	0-5	10.114	1.46927	0.842541	1.13941	275.263	273.455	7.43407	0.317711	8.63	1.911
Apr	bare mudflat	0-5	9.29874	2.23517	0.648533	1.70911	277.261	255.343	8.32757	0.317711	8.685	1.842
Apr	bare mudflat	5-20	7.71056	1.2367	0.658166	3.23451	263.041	246.797	8.20615	0.343146	8.88	1.895
Apr	bare mudflat	5-20	5.69044	0.0306646	1.44732	6.19042	199.176	209.596	7.66328	0.343146	8.79	1.993
Apr	bare mudflat	5-20	7.77817	2.5111	1.54007	3.53244	231.108	273.506	7.93471	0.343146	8.835	1.944
May	P. australis	0-5	16.1953	0.839795	1.6043	3.08378	307.789	263.191	7.82629	0.334814	8.51	1.404
May	P. australis	0-5	13.7794	1.06793	0.30217	3.22033	336.866	270.377	6.18732	0.334814	8.56	1.49
May	P. australis	0-5	10.4427	1.24742	0.496537	3.15031	322.328	316.594	7.00681	0.334814	8.535	1.447
May	P. australis	5-20	18.0569	1.50075	2.63809	3.52245	311.302	234.815	9.15191	0.390942	8.34	1.916
May	P. australis	5-20	19.3688	0.787354	2.54217	3.20392	347.996	250.145	8.89694	0.390942	8.45	1.855
May	P. australis	5-20	9.36493	0.70141	2.59654	3.54067	329.649	244.003	9.02443	0.390942	8.395	1.8855
May	S. alterniflora	0-5	11.237	0.564339	0.371639	5.67679	327.85	257.157	5.5189	0.300633	8.52	1.178
May	S. alterniflora	0-5	7.51139	0.756889	1.69557	8.88084	372.14	233.372	9.50427	0.300633	8.45	1.188
May	S. alterniflora	0-5	24.2265	0.695728	3.72314	1.8523	349.995	249.161	7.51158	0.300633	8.485	1.183
May	S. alterniflora	5-20	9.82979	0.781488	4.5766	3.65909	348.64	236.08	7.35132	0.357431	8.72	1.512
May	S. alterniflora	5-20	12.4921	0.916487	4.43304	1.99354	326.483	234.881	7.37302	0.357431	8.71	1.554
May	S. alterniflora	5-20	13.7297	0.606269	4.50546	1.05673	337.561	236.407	7.36217	0.357431	8.715	1.533
May	S. mariqueter	0-5	20.6622	0.915627	0.377816	3.44897	342.432	209.777	9.17265	0.323565	8.4	2.52
May	S. mariqueter	0-5	13.1038	1.09128	0.529461	2.60341	363.708	283.022	6.90489	0.323565	8.55	2.58
May	S. mariqueter	0-5	7.31325	0.868817	1.19693	0.936552	353.07	204.299	8.03877	0.323565	8.475	2.55
May	S. mariqueter	5-20	12.5241	0.542497	3.77607	0.918	363.576	277.542	5.45866	0.304112	8.42	2.44
May	S. mariqueter	5-20	7.03934	0.580919	3.47565	0.963	315.678	271.188	5.56457	0.304112	8.65	2.16
May	S. mariqueter	5-20	10.5369	0.966553	1.94296	0.948752	339.627	251.638	5.51162	0.304112	8.535	2.3
May	bare mudflat	0-5	6.40238	0.718061	0.379619	1.028	266.671	271.942	5.10163	0.324255	8.62	2.58
May	bare mudflat	0-5	12.7468	0.552285	0.165651	1.752	352.33	247.937	5.12664	0.324255	8.6	2.56
May	bare mudflat	0-5	10.5855	0.516029	0.271773	1.38562	309.5	264.295	5.11414	0.324255	8.61	2.57
May	bare mudflat	5-20	11.7828	2.6199	0.819301	0.5233	360.702	314.312	4.60855	0.250816	8.69	2.31
May	bare mudflat	5-20	5.41647	1.96951	1.01958	0.489567	394.526	315.874	5.56059	0.250816	8.74	2
May	bare mudflat	5-20	19.3415	2.68313	0.6379	0.56213	377.614	278.916	5.08457	0.250816	8.715	2.155
Jun	P. australis	0-5	12.4135	1.97418	1.16472	10.6118	184.689	275.122	7.6849	0.355365	8.6	1.857
Jun	P. australis	0-5	31.6407	1.77945	0.463076	10.8406	223.727	241.087	7.30897	0.355365	8.6	1.816
Jun	P. australis	0-5	23.1849	1.06175	6.39921	10.3687	204.208	258.104	7.49693	0.355365	8.6	1.8365
Jun	P. australis	5-20	21.1753	1.8398	3.76173	9.66521	234.241	42.1544	5.52052	0.318419	8.3	1.484
Jun	P. australis	5-20	16.4565	2.96627	2.81288	6.08923	244.511	307.461	5.9863	0.318419	8.3	1.497
Jun	P. australis	5-20	26.3082	1.55017	3.34427	7.8993	239.376	174.808	5.75341	0.318419	8.3	1.4905
Jun	S. alterniflora	0-5	18.2251	1.79354	5.44709	9.11541	176.495	212.558	6.82129	0.354742	8.5	1.856
Jun	S. alterniflora	0-5	36.6647	1.64183	3.03746	9.92951	207.901	235.293	6.28927	0.354742	8.3	1.864
Jun	S. alterniflora	0-5	28.6818	1.78486	3.36706	9.65435	192.198	280.637	6.55528	0.354742	8.4	1.86
Jun	S. alterniflora	5-20	30.2802	1.96757	3.33405	10.6092	229.744	223.166	5.07008	0.357216	8.4	1.462
Jun	S. alterniflora	5-20	19.4409	1.78826	7.57152	9.06348	153.659	264.996	5.06898	0.357216	8.5	1.528
Jun	S. alterniflora	5-20	26.0255	2.24856	3.66373	8.81311	191.701	244.081	5.06953	0.357216	8.45	1.495
Jun	S. mariqueter	0-5	13.1739	1.90127	2.8243	7.19885	195.787	268.577	5.0128	0.27434	8.7	1.645
Jun	S. mariqueter	0-5	8.2339	0.479994	2.97238	9.56206	170.02	352.596	5.23613	0.27434	8.6	1.915
Jun	S. mariqueter	0-5	20.7043	1.97203	1.58596	7.24502	182.904	310.586	5.12446	0.27434	8.65	1.78
Jun	S. mariqueter	5-20	32.6014	0.957628	0.505896	8.98408	196.821	294.377	6.00824	0.340855	8.6	1.856
Jun	S. mariqueter	5-20	27.3685	2.08306	1.4335	9.85218	204.859	202.563	5.96477	0.340855	8.6	1.856
Jun	S. mariqueter	5-20	17.4835	1.51535	2.42623	7.57865	200.84	248.47	5.98651	0.340855	8.6	1.856
Jun	bare mudflat	0-5	18.4673	1.71794	0.972425	10.6655	235.204	260.496	5.7413	0.333239	8.6	2.04
Jun	bare mudflat	0-5	16.0305	1.7456	3.65164	10.8913	213.953	198.378	5.40318	0.333239	8.6	2.14
Jun	bare mudflat	0-5	22.4876	1.84798	1.36896	15.0472	224.578	229.437	5.57224	0.333239	8.6	2.09
Jun	bare mudflat	5-20	12.6152	0.874106	0.464751	4.71583	194.813	216.876	5.6784	0.425045	8.6	2.45
Jun	bare mudflat	5-20	31.2311	0.753265	1.58616	10.3445	203.636	239.392	6.07936	0.425045	8.4	2.4
Jun	bare mudflat	5-20	17.4803	1.5569	0.426594	9.90795	199.224	228.134	5.87888	0.425045	8.5	2.425
Jul	P. australis	0-5	59.0767	2.87987	5.39159	11.103	76.9658	501.94	7.90457	0.346357	8.3	1.395
Jul	P. australis	0-5	55.5293	2.9736	5.7015	20.429	120.836	899.329	7.24161	0.346357	8.2	1.377
Jul	P. australis	0-5	59.8751	2.08255	6.05374	11.2951	94.5711	399.347	7.57309	0.346357	8.25	1.386
Jul	P. australis	5-20	39.0652	3.39732	8.84762	19.1123	103.805	581.021	8.57559	0.342602	8.3	1.921
Jul	P. australis	5-20	41.2638	4.49229	2.65422	12.7377	102.944	674.92	7.50732	0.342602	8.4	1.79
Jul	P. australis	5-20	33.2632	3.09304	2.17397	12.5999	79.0285	654.411	8.04145	0.342602	8.35	1.8555
Jul	S. alterniflora	0-5	28.9983	2.50036	3.2998	15.9893	112.653	598.277	6.06932	0.343447	8.5	1.159
Jul	S. alterniflora	0-5	26.2733	3.70287	3.0499	16.6652	52.4103	626.458	5.5229	0.343447	8.2	1.16
Jul	S. alterniflora	0-5	28.5856	3.76239	2.89677	10.6591	62.5342	597.204	5.79611	0.343447	8.35	1.1595
Jul	S. alterniflora	5-20	47.8984	3.85437	5.57318	13.3518	99.8804	699.256	7.0567	0.321859	8.4	1.91
Jul	S. alterniflora	5-20	78.7934	3.79658	4.68678	17.7048	123.726	650.376	6.8901	0.321859	8.7	1.371
Jul	S. alterniflora	5-20	51.5256	5.08539	4.16994	15.3861	113.011	601.497	6.9734	0.321859	8.55	1.6405
Jul	S. mariqueter	0-5	36.783	1.43745	3.00632	10.924	46.0137	429.422	7.06931	0.297341	8.4	2.14
Jul	S. mariqueter	0-5	35.107	2.42716	5.83393	13.9815	57.8008	519.302	6.38491	0.297341	8.3	2.16
Jul	S. mariqueter	0-5	50.1653	3.13428	4.11798	12.7104	123.413	449.645	6.72711	0.297341	8.35	2.15
Jul	S. mariqueter	5-20	42.7325	3.13411	10.1097	12.6541	101.019	396.041	4.53448	0.30167	8.8	1.307
Jul	S. mariqueter	5-20	52.0263	4.87642	10.0901	8.07721	150.535	548.303	6.75619	0.30167	8.8	1.294
Jul	S. mariqueter	5-20	30.7882	4.02056	2.7927	13.3523	122.995	558.884	5.64534	0.30167	8.8	1.3005
Jul	bare mudflat	0-5	39.5877	3.70517	1.82228	10.2587	109.944	398.111	5.79079	0.322425	8.5	2.32
Jul	bare mudflat	0-5	39.4383	2.51124	4.036	8.30768	108.04	260.118	6.18298	0.322425	8.6	2.34
Jul	bare mudflat	0-5	37.6883	4.92281	2.50818	20.5426	94.2264	537.198	5.98689	0.322425	8.55	2.33
Jul	bare mudflat	5-20	30.2634	4.03606	2.72446	13.2817	117.866	585.705	11.5193	0.336097	8.8	1.665
Jul	bare mudflat	5-20	35.1315	1.85354	4.26196	12.1335	125.908	623.883	3.10355	0.336097	8.8	1.607
Jul	bare mudflat	5-20	33.7617	4.37137	1.25423	9.87194	154.878	662.061	7.31144	0.336097	8.8	1.636
Aug	P. australis	0-5	30.6859	2.67459	1.10604	24.859	251.464	263.556	7.47486	0.338096	8.85	1.62
Aug	P. australis	0-5	37.2148	1.7248	1.58348	20.2116	211.044	345.933	7.13486	0.338096	8.89	1.623
Aug	P. australis	0-5	31.9342	2.00695	2.41699	16.9532	231.254	304.744	7.30486	0.338096	8.87	1.6215
Aug	P. australis	5-20	20.7981	1.71191	1.64494	23.4231	258.788	415.561	7.78307	0.347027	8.77	1.634
Aug	P. australis	5-20	37.2398	2.00163	4.43325	13.8431	171.605	284.985	7.53939	0.347027	8.87	1.661
Aug	P. australis	5-20	38.7393	2.36802	1.76277	19.3366	215.197	350.273	7.66123	0.347027	8.82	1.6475
Aug	S. alterniflora	0-5	20.2507	2.55804	2.21809	17.6775	242.44	265.828	7.44391	0.368303	8.85	1.732
Aug	S. alterniflora	0-5	30.0844	1.45829	2.47659	24.529	206.94	228.292	6.25305	0.368303	8.93	1.71
Aug	S. alterniflora	0-5	35.7414	1.50371	2.63827	19.5316	224.69	247.06	6.84848	0.368303	8.89	1.721
Aug	S. alterniflora	5-20	24.8103	2.54426	2.43672	24.9845	328.034	268.974	6.40441	0.309598	8.97	1.555
Aug	S. alterniflora	5-20	24.7965	2.41188	2.8824	31.3571	184.207	385.556	6.22086	0.309598	9.01	1.561
Aug	S. alterniflora	5-20	15.6266	2.69546	0.895418	19.9613	256.12	327.265	6.31263	0.309598	8.99	1.558
Aug	S. mariqueter	0-5	28.4333	2.97735	1.63029	15.1025	250.899	263.444	7.61505	0.363137	8.75	2.69
Aug	S. mariqueter	0-5	22.8622	1.90594	0.438057	14.6185	197.9	175.586	8.69608	0.363137	8.8	2.71
Aug	S. mariqueter	0-5	22.7022	1.84881	0.199789	13.8749	180.781	219.515	8.15556	0.363137	8.775	2.7
Aug	S. mariqueter	5-20	26.9827	3.27343	1.04616	18.3526	283.799	242.69	5.31432	0.253725	8.93	1.982
Aug	S. mariqueter	5-20	19.0382	3.0332	1.32014	23.6899	273.822	486.856	4.47654	0.253725	8.93	1.985
Aug	S. mariqueter	5-20	22.4696	1.72742	2.06779	21.0213	278.81	364.773	4.89543	0.253725	8.93	1.9835
Aug	bare mudflat	0-5	19.7649	2.51168	1.67823	21.5141	162.701	161.183	6.65201	0.337035	8.55	3.79
Aug	bare mudflat	0-5	24.3409	1.99987	1.01905	18.4121	130.172	242.055	8.22955	0.337035	8.47	3.8
Aug	bare mudflat	0-5	30.9791	2.74612	0.322212	14.8079	146.436	201.619	7.44078	0.337035	8.51	3.795
Aug	bare mudflat	5-20	21.2866	2.36513	0.167353	18.3231	200.712	309.573	6.39821	0.298953	9.14	1.777
Aug	bare mudflat	5-20	26.3308	3.07002	0.337298	19.118	265.99	257.557	5.81692	0.298953	9.06	1.839
Aug	bare mudflat	5-20	28.1139	2.23404	0.976698	17.5282	233.351	283.565	6.10757	0.298953	9.1	1.808
Sep	P. australis	0-5	29.0724	1.14918	4.10734	11.8872	23.9076	127.025	10.0986	0.341466	9.02	1.309
Sep	P. australis	0-5	25.8738	1.8766	4.14412	10.5901	54.7582	227.535	9.1139	0.341466	8.94	1.302
Sep	P. australis	0-5	27.9364	1.478	4.8042	11.2386	39.3329	177.28	9.60622	0.341466	8.98	1.3055
Sep	P. australis	5-20	39.3794	0.739727	5.33024	9.85018	78.2901	211.709	8.05477	0.32126	8.82	1.446
Sep	P. australis	5-20	32.9184	1.88635	4.31002	11.3786	39.3116	300.405	7.50963	0.32126	8.86	1.431
Sep	P. australis	5-20	29.9433	1.3843	3.70501	10.6144	58.8008	256.057	7.7822	0.32126	8.84	1.4385
Sep	S. alterniflora	0-5	26.336	0.641634	5.18573	20.5504	44.2094	301.332	7.45464	0.327389	9.02	1.428
Sep	S. alterniflora	0-5	32.0462	1.33412	4.35608	15.1817	52.5889	283.814	8.10577	0.327389	9.05	1.424
Sep	S. alterniflora	0-5	31.3425	1.067	4.69191	17.866	48.3991	292.573	7.7802	0.327389	9.035	1.426
Sep	S. alterniflora	5-20	21.0836	1.33828	6.10552	10.387	81.5333	263.165	8.97558	0.329623	9.03	1.177
Sep	S. alterniflora	5-20	29.1147	1.44351	4.64002	9.62653	49.5106	392.922	7.49621	0.329623	9.13	1.214
Sep	S. alterniflora	5-20	25.0269	1.4087	6.02974	10.0068	65.5219	328.043	8.23589	0.329623	9.08	1.1955
Sep	S. mariqueter	0-5	28.8357	1.5619	4.27208	8.89903	53.882	320.997	7.22545	0.311455	8.89	1.695
Sep	S. mariqueter	0-5	21.6901	0.216533	5.84127	18.2138	57.6403	222.164	7.98434	0.311455	9.03	1.782
Sep	S. mariqueter	0-5	28.6726	0.8579	4.23557	13.5564	55.7612	271.581	7.6049	0.311455	8.96	1.7385
Sep	S. mariqueter	5-20	17.4231	0.431096	4.14069	17.2672	20.9339	223.589	5.39226	0.305634	8.72	1.783
Sep	S. mariqueter	5-20	19.6816	1.38702	5.38184	12.7	33.4698	337.8	5.359	0.305634	8.26	2.56
Sep	S. mariqueter	5-20	10.9873	0.735975	5.94447	14.9836	27.2018	280.695	5.37563	0.305634	8.49	2.1715
Sep	bare mudflat	0-5	29.5874	1.07332	7.28807	16.3047	0.116203	222.675	7.90265	0.30068	8.77	2.73
Sep	bare mudflat	0-5	22.6804	0.84486	5.79842	18.7487	37.3183	229.399	8.94692	0.30068	8.85	2.76
Sep	bare mudflat	0-5	25.2691	0.906634	5.25164	17.5267	18.7173	226.037	8.42479	0.30068	8.81	2.745
Sep	bare mudflat	5-20	16.535	1.743	5.83213	16.7902	1.83521	262.003	6.00134	0.280555	9.09	1.558
Sep	bare mudflat	5-20	15.8191	1.101	6.59164	20.9009	43.4442	286.594	10.3507	0.280555	8.97	1.436
Sep	bare mudflat	5-20	21.0077	1.49248	4.86556	18.8455	22.6397	274.299	8.176	0.280555	9.03	1.497
Oct	P. australis	0-5	24.8852	1.57438	4.79436	4.16491	79.6476	202.11	7.59703	0.365993	9.26	1.022
Oct	P. australis	0-5	27.677	1.36842	8.92826	6.74994	32.3999	226.101	8.49968	0.365993	9.23	1.02
Oct	P. australis	5-20	20.8075	2.52514	5.25205	10.746	55.4398	239.154	6.49049	0.351934	8.84	1.345
Oct	P. australis	5-20	17.655	1.21007	6.31611	10.3402	8.1806	234.745	8.00728	0.351934	8.82	1.303
Oct	S. alterniflora	0-5	38.938	1.00386	9.80405	8.91205	37.8119	229.624	6.67971	0.273596	9.14	1.119
Oct	S. alterniflora	0-5	19.4403	1.75072	12.7945	10.1593	63.7281	249.027	6.93822	0.273596	9.15	1.16
Oct	S. alterniflora	5-20	9.33329	1.92632	7.10303	13.3454	78.3364	233.812	7.58028	0.352065	9.23	1.032
Oct	S. alterniflora	5-20	17.0494	1.16338	5.78182	21.7887	24.1128	306.376	6.83915	0.352065	9.06	1.016
Oct	S. mariqueter	0-5	21.6972	1.01351	8.74198	4.64549	88.9196	291.759	7.62778	0.345611	8.79	2.18
Oct	S. mariqueter	0-5	20.1639	2.22272	6.37665	7.68519	24.8233	289.714	9.13334	0.345611	8.9	2.17
Oct	S. mariqueter	5-20	20.2675	0.970504	11.5018	6.58809	58.9271	216.749	5.86875	0.305987	9.11	1.695
Oct	S. mariqueter	5-20	19.6827	1.24242	9.41362	4.31216	69.2151	309.757	5.35517	0.305987	9.06	1.694
Oct	bare mudflat	0-5	20.5763	0.936878	5.52134	5.53205	84.3392	240.816	9.31166	0.332255	9.13	2.06
Oct	bare mudflat	0-5	25.8184	1.74643	8.26467	6.17997	66.6255	298.155	8.01644	0.332255	9.07	2.12
Oct	bare mudflat	5-20	15.0082	0.936789	6.87992	12.2197	22.2081	206.796	6.845	0.318178	9.13	1.651
Oct	bare mudflat	5-20	13.2427	1.10668	7.34364	9.71059	57.6435	282.788	7.59943	0.318178	9.1	1.694
Nov	P. australis	0-5	15.8999	1.58043	6.85983	8.79347	86.58	203.032	8.4014	0.34568	9.31	0.722
Nov	P. australis	5-20	13.9385	1.05882	5.8289	10.245	12.3796	234.01	6.93459	0.34568	9.39	0.74
Nov	P. australis	5-20	20.8112	1.96401	7.69125	13.1776	67.9947	189.083	5.93468	0.322839	9.11	1.298
Nov	P. australis	5-20	10.0456	1.39619	9.33448	23.5116	68.3866	170.475	7.88688	0.322839	8.97	1.357
Nov	S. alterniflora	0-5	21.2038	1.38129	7.39089	8.23061	65.6524	240.556	8.1041	0.322841	9.46	0.778
Nov	S. alterniflora	0-5	19.0067	1.80824	9.32741	7.09439	69.8243	207.597	7.68315	0.322841	9.48	0.798
Nov	S. alterniflora	5-20	21.8721	2.42872	7.20627	7.55731	79.2382	170.946	8.36141	0.309926	9.21	1.096
Nov	S. alterniflora	5-20	16.1359	1.03776	8.56113	7.55327	52.306	197.963	7.88566	0.309926	9.07	1.096
Nov	S. mariqueter	0-5	13.1959	1.56107	11.2368	10.1606	49.1271	180.463	8.2986	0.437217	8.93	2.14
Nov	S. mariqueter	0-5	11.7881	1.8706	7.00141	10.5372	68.0638	203.121	9.41658	0.437217	9.02	2.17
Nov	S. mariqueter	5-20	19.8602	1.39495	6.20154	10.9188	46.996	161.615	9.48276	0.332861	8.9	2.07
Nov	S. mariqueter	5-20	20.3261	1.20901	9.67451	13.5756	42.9418	172.906	9.29869	0.332861	8.96	2.06
Nov	bare mudflat	0-5	19.2287	1.89791	6.48343	15.1269	41.1639	209.523	8.98813	0.4089	8.94	2.69
Nov	bare mudflat	0-5	26.0607	1.43432	7.95554	7.9536	20.1862	208.668	12.0256	0.4089	8.89	2.99
Nov	bare mudflat	5-20	21.3987	0.964373	5.57887	3.64617	41.6847	195.688	9.27755	0.298767	9.24	1.734
Nov	bare mudflat	5-20	18.6792	1.17513	3.79258	2.61201	67.7411	244.633	6.81115	0.298767	9.21	1.74
Dec	P. australis	0-5	12.8687	0.41858	2.76302	8.3765	63.1162	297.985	6.93277	0.367555	9.35	0.788
Dec	P. australis	0-5	17.0544	0.242327	4.09635	3.78486	27.3146	230.421	8.67102	0.367555	9.35	0.794
Dec	P. australis	5-20	23.5576	0.461764	3.80081	12.2451	64.0275	300.316	5.11172	0.320754	9.14	1.36
Dec	P. australis	5-20	13.2814	0.289899	3.59535	8.87806	35.29	279.468	7.17781	0.320754	9.14	1.371
Dec	S. alterniflora	0-5	23.859	0.301523	5.72551	12.244	67.9296	328.573	7.20408	0.36355	9.33	0.817
Dec	S. alterniflora	0-5	28.0712	0.386216	4.23801	8.95201	46.4002	240.029	7.28548	0.36355	9.31	0.806
Dec	S. alterniflora	5-20	14.1181	0.384119	7.72993	11.5177	69.778	276.925	6.45338	0.306781	9.31	1.01
Dec	S. alterniflora	5-20	21.3859	0.25114	4.32776	6.62885	46.8471	272.043	7.53201	0.306781	9.27	1.019
Dec	S. mariqueter	0-5	13.2409	0.429722	1.69834	12.9605	63.0757	302.086	7.78071	0.487595	9.11	1.862
Dec	S. mariqueter	0-5	12.1014	0.200075	1.45196	14.4911	41.5552	178.159	9.98034	0.487595	9.04	1.932
Dec	S. mariqueter	5-20	12.0857	0.493114	1.68193	9.09792	67.4299	273.139	10.1991	0.312138	8.92	1.974
Dec	S. mariqueter	5-20	11.1891	0.237837	2.27992	5.48791	45.001	436.05	7.12435	0.312138	9	1.988
Dec	bare mudflat	0-5	26.2372	0.245561	3.16913	7.85741	36.6198	268.391	8.39598	0.330824	9.1	1.922
Dec	bare mudflat	0-5	14.5059	0.21573	2.94744	5.67919	14.4777	270.215	8.7801	0.330824	9.12	1.895
Dec	bare mudflat	5-20	13.647	0.407963	2.34485	10.8929	44.5282	318.092	8.16912	0.292496	9.26	1.644
Dec	bare mudflat	5-20	11.2908	0.410225	1.85684	4.39955	25.7815	332.666	8.27537	0.292496	9.23	1.646
